# Supplementary material for: Mobile colistin resistance (MCR), extended-spectrum beta-lactamase (ESBL) and multidrug resistance monitoring in Escherichia coli (commensal and pathogenic) in pig farming: need of harmonized guidelines and clinical breakpoints
Source: Front Microbiol. 2022 Dec 2;13:1042612. doi: 10.3389/fmicb.2022.1042612 (PMC9756432; doi:10.3389/fmicb.2022.1042612)
Supplement: Supplementary file 2 [file Data_Sheet_2.xlsx]

## Sheet: Content summary
		Supplementary Tables
	Table S6	metadata and characteristics of the 106 E. coli isolates analyzed in this study
	Table S7	phylogroup distribution and P values correlated with production stage (lactation vs transition), commensal vs pathogenic group, and MDR vs non-MDR isolates
	Table S8	comparison of AST results obtained applying the different standards when available (EUCAST2022, TECOFF2022, CLSI VET ED5:2020 and CASFM VET2020)

## Sheet: Table S6
																																					Penicillins		Penicillins + betalactamase inhibitors				Non-broad spectrum cephalosporins: 1st & 2nd generation				Broad-spectrum cephalosporins: 3rd & 4th
																																					Aminopenicillins without betalactamase inhibitors (D)		Aminopenicillins+betalactamase inhibitor (C)				2nd-generation cephalosporins (C)				3rd & 4rd-generation cephalosporins (B)
Animal No.	Isolate FVL CODE	LREC date	Company code	Farm code	Animal species	Symptom	Animal age	Production stage	Geographical origin	Genetic line	Florfenicol	Tiamulin	Sulfonamides	Neomycin	Cephalosporins (Ceftiofur)	Quinolones (Enro/Marbo)	Colistin	uidA	STa	STb	LT	Stx2e	K88	F18	K99	P987	F41	eae	O25b	PATHOTYPE	VIRULENCE PROFILE	arpA	chuA	yjaA	TspE	PG	Ampicillin (MIC)	Ampicillin (MIC)	Amoxicillin/Clavulanic acid (MIC)	Amoxicillin/Clavulanic acid (MIC)	Ticarcillin/Clavulanic Acid (MIC)	Ticarcillin/Clavulanic Acid (MIC)	Cefalexin (MIC)	Cefalexin (MIC)	Cefalothin (MIC)	Cefalothin (MIC)	Cefoperazone (MIC)	Cefoperazone (MIC)	Ceftiofur (MIC)
1	FVL156/22	2020-09-25	0035	01	Swine	diarrhea	35 days	Transition	Zamora	White	x			x	x	x		1	0	0	0	0	0	0	0	0	0	0	0	COMMENSAL	-	1	0	1	0	C	<= 2	S	<= 2	S	<= 8	S	8	S	4	S	<= 4	S	<= 1
2	FVL157/22	2020-09-25	0002	01	Swine	diarrhea	35 days	Transition	Badajoz	Iberian	x		x			x		1	0	0	0	0	0	0	0	0	0	0	0	COMMENSAL	-	1	0	0	1	B1	>= 32	R	8	S	<= 8	S	16	S	16	S	<= 4	S	<= 1
3	FVL158/22	2020-09-25	0025	01	Swine	diarrhea	7 days	Lactation	Navarra	White					x	x		1	0	0	0	0	0	0	0	0	0	0	0	COMMENSAL	-	1	0	0	0	A	>= 32	R	8	S	16	S	8	S	8	S	<= 4	S	<= 1
4	FVL159/22	2020-09-25	0003	01	Swine	sudden death	35 days	Transition	Badajoz	Iberian	x			x				1	1	0	0	0	0	1	0	0	0	0	0	ETEC	STa F18	1	0	0	0	A	>= 32	R	4	S	<= 8	S	8	S	4	S	<= 4	S	<= 1
5	FVL160/22	28/10/2020	0013	01	Swine	diarrhea	3 days	Lactation	Girona	White			x			x		1	0	0	0	0	0	0	0	0	1	0	0	F41	F41	1	0	0	1	B1	>= 32	R	8	S	16	S	16	S	16	S	<= 4	S	<= 1
6	FVL161/22	28/10/2020	0020	01	Swine	diarrhea	12 days	Lactation	Murcia	White			x		x	x		1	0	0	0	0	0	0	0	0	0	0	0	COMMENSAL	-	1	0	0	0	A	>= 32	R	8	S	16	S	>= 64	R	>= 64	R	>= 64	R	>= 8
7	FVL162/22	28/10/2020	0035	02	Swine	diarrhea	7 days	Lactation	Zamora	Iberian					x	x		1	0	0	0	0	0	0	0	0	0	0	0	COMMENSAL	-	1	0	1	0	A	>= 32	R	4	S	<= 8	S	8	S	4	S	<= 4	S	<= 1
8	FVL163/22	28/10/2020	0010	01	Swine	diarrhea	5 days	Lactation	Castellón	White					x	x		1	0	0	0	0	0	0	0	0	0	0	0	COMMENSAL	-	1	0	1	0	A	>= 32	R	4	S	16	S	8	S	4	S	<= 4	S	<= 1
9	FVL164/22	28/10/2020	0016	02	Swine	diarrhea	40 days	Transition	Tarragona	White				x		x	x	1	1	1	1	0	0	1	0	0	0	0	0	ETEC	STa STb LT F18	1	0	1	0	A	>= 32	R	4	S	<= 8	S	<= 4	S	4	S	<= 4	S	<= 1
10	FVL165/22	28/10/2020	0035	03	Swine	diarrhea	28 days	Transition	Zamora	White			x	x		x		1	1	1	1	0	0	1	0	0	0	0	0	ETEC	STa STb LT F18	1	1	0	0	E	>= 32	R	4	S	16	S	<= 4	S	4	S	<= 4	S	<= 1
11	FVL166/22	28/10/2020	0005	02	Swine	diarrhea	24 days	Transition	Lleida	White				x	x	x		1	1	1	1	0	0	1	0	0	0	0	0	ETEC	STa STb LT F18	1	0	1	0	A	>= 32	R	4	S	32	R	>= 64	R	>= 64	R	>= 64	R	>= 8
12	FVL167/22	2020-12-02	0016	01	Swine	diarrhea	3 days	Lactation	Huesca	White					x	x		1	0	0	0	0	0	0	0	0	0	0	0	COMMENSAL	-	1	0	0	1	B1	>= 32	R	8	S	<= 8	S	8	S	4	S	<= 4	S	<= 1
13	FVL168/22	2020-12-02	0035	04	Swine	diarrhea	35 days	Transition	Zamora	White			x	x		x		1	1	1	1	0	0	1	0	0	0	0	0	ETEC	STa STb LT F18	1	1	0	0	E	>= 32	R	8	S	16	S	16	S	16	S	<= 4	S	<= 1
14	FVL169/22	2020-12-02	0021	01	Swine	diarrhea	2 days	Lactation	Murcia	White					x	x		1	0	0	0	0	0	0	0	0	0	0	0	COMMENSAL	-	1	1	0	1	E	>= 32	R	8	S	16	S	8	S	16	S	<= 4	S	<= 1
15	FVL170/22	2020-12-02	0016	03	Swine	diarrhea	40 days	Transition	Tarragona	White				x	x	x	x	1	1	1	1	0	0	1	0	0	0	0	0	ETEC	STa STb LT F18	1	0	1	0	A	>= 32	R	4	S	16	S	<= 4	S	4	S	<= 4	S	<= 1
16	FVL171/22	2020-12-02	0020	02	Swine	diarrhea	30 days	Transition	Murcia	White			x	x		x		1	1	1	0	1	0	1	0	0	0	0	0	ETEC/STEC	STa STb Stx2e F18	1	1	0	0	E	>= 32	R	4	S	<= 8	S	8	S	4	S	<= 4	S	<= 1
17	FVL172/22	2020-12-02	0014	01	Swine	diarrhea	5 days	Lactation	Girona	White			x		x	x		1	0	0	0	0	0	0	0	0	0	0	0	COMMENSAL	-	1	0	1	0	C	>= 32	R	4	S	<= 8	S	8	S	8	S	<= 4	S	<= 1
18	FVL173/22	2020-12-02	0021	02	Swine	diarrhea	28 days	Transition	Murcia	White				x	x	x		1	0	0	0	0	0	0	0	0	0	0	0	COMMENSAL	-	1	0	1	0	C	>= 32	R	4	S	16	S	8	S	16	S	<= 4	S	<= 1
19	FVL174/22	2020-12-02	0021	03	Swine	diarrhea	85 days	Fattening	Murcia	White		x		x		x		1	1	1	1	0	0	1	0	0	0	0	0	ETEC	STa STb LT F18	1	0	1	0	A	>= 32	R	4	S	32	R	8	S	4	S	<= 4	S	<= 1
20	FVL175/22	21/01/2021	0022	01	Swine	diarrhea	5 days	Lactation	Murcia	White					x	x		1	0	0	0	0	0	0	0	0	0	0	0	COMMENSAL	-	1	0	0	1	B1	>= 32	R	8	S	32	R	>= 64	R	>= 64	R	>= 64	R	>= 8
21	FVL176/22	21/01/2021	0035	01	Swine	diarrhea	35 days	Transition	Zamora	White			x			x		1	0	0	0	0	0	0	0	0	0	0	0	COMMENSAL	-	1	0	0	0	A	>= 32	R	4	S	16	S	8	S	16	S	<= 4	S	<= 1
22	FVL177/22	21/01/2021	0011	01	Swine	diarrhea	30 days	Transition	Córdoba	Iberian			x	x		x		1	1	1	1	0	1	0	0	0	0	0	0	ETEC	STa STb LT K88	1	0	0	0	A	>= 32	R	4	S	<= 8	S	8	S	4	S	<= 4	S	<= 1
23	FVL178/22	21/01/2021	0017	01	Swine	diarrhea	42 days	Transition	Huesca	White						x	x	1	1	1	1	0	0	1	0	0	0	0	0	ETEC	STa STb LT F18	1	1	0	0	E	>= 32	R	8	S	16	S	8	S	16	S	<= 4	S	<= 1
24	FVL179/22	21/01/2021	0020	01	Swine	diarrhea	15 days	Lactation	Murcia	White						x		1	0	0	0	0	0	0	0	0	0	0	0	COMMENSAL	-	1	0	0	1	B1	>= 32	R	16	R	32	R	>= 64	R	>= 64	R	>= 64	R	>= 8
25	FVL180/22	21/01/2021	0013	02	Swine	diarrhea	2 days	Lactation	Girona	White						x		1	0	0	0	0	0	0	0	0	1	0	0	F41	F41	1	0	1	0	A	>= 32	R	4	S	16	S	>= 64	R	>= 64	R	>= 64	R	>= 8
26	FVL181/22	21/01/2021	0013	02	Swine	diarrhea	15 days	Lactation	Girona	White						x		1	0	0	0	0	0	0	0	0	0	0	0	COMMENSAL	-	1	0	1	0	A	>= 32	R	4	S	16	S	>= 64	R	>= 64	R	<= 4	S	>= 8
27	FVL182/22	2021-02-05	0001	01	Swine	diarrhea	90 days	Fattening	Albacete	White				x		x		1	0	0	0	0	0	0	0	0	0	0	0	COMMENSAL	-	1	0	1	0	A	>= 32	R	4	S	16	S	32	R	>= 64	R	16	R	>= 8
28	FVL183/22	2021-02-05	0021	04	Swine	diarrhea	23 days	Transition	Murcia	White			x			x		1	0	1	1	0	1	0	0	0	0	0	0	ETEC	STb LT K88	1	1	1	0	E	>= 32	R	4	S	<= 8	S	8	S	4	S	<= 4	S	<= 1
29	FVL184/22	2021-02-05	0005	01	Swine	diarrhea	10 days	Lactation	Barcelona	White					x	x		1	0	0	0	0	0	0	0	0	0	0	0	COMMENSAL	-	1	0	0	1	B1	>= 32	R	8	S	16	S	16	S	16	S	<= 4	S	<= 1
30	FVL185/22	2021-02-05	0033	01	Swine	diarrhea	30 days	Lactation	Sevilla	Iberian				x	x	x		1	1	1	0	0	1	0	0	0	0	0	0	ETEC	STa STb K88	1	0	1	0	A	>= 32	R	4	S	64	R	>= 64	R	>= 64	R	>= 64	R	>= 8
31	FVL186/22	2021-02-05	0028	01	Swine	diarrhea	2 days	Lactation	Salamanca	Iberian			x			x		1	0	0	0	0	0	0	0	0	0	0	0	COMMENSAL	-	1	0	0	1	B1	<= 2	S	<= 2	S	<= 8	S	8	S	4	S	<= 4	S	<= 1
32	FVL187/22	2021-02-05	0016	01	Swine	diarrhea	45 days	Transition	Huesca	White				x	x	x	x	1	0	0	0	0	0	0	0	0	0	0	0	COMMENSAL	-	1	1	1	0	E	>= 32	R	4	S	<= 8	S	<= 4	S	4	S	<= 4	S	<= 1
33	FVL188/22	2021-02-05	0022	02	Swine	diarrhea	5 days	Lactation	Murcia	White			x		x	x		1	0	0	0	0	0	0	0	0	0	0	0	COMMENSAL	-	1	0	0	1	B1	>= 32	R	8	S	16	S	8	S	16	S	<= 4	S	<= 1
34	FVL189/22	2021-02-05	0022	03	Swine	diarrhea	5 days	Lactation	Murcia	White			x		x	x		1	0	0	0	0	0	0	0	0	0	0	0	COMMENSAL	-	1	0	0	1	B1	>= 32	R	8	S	16	S	>= 64	R	>= 64	R	>= 64	R	>= 8
35	FVL190/22	2021-02-05	0023	01	Swine	diarrhea	3 days	Lactation	Murcia	White					x	x		1	0	0	0	0	0	0	0	0	0	0	0	COMMENSAL	-	1	0	1	0	C	>= 32	R	4	S	<= 8	S	>= 64	R	>= 64	R	<= 4	S	4
36	FVL191/22	2021-02-05	0022	02	Swine	diarrhea	3 days	Lactation	Murcia	White					x	x		1	0	0	0	0	0	0	0	0	0	0	0	COMMENSAL	-	1	0	0	0	A	>= 32	R	4	S	<= 8	S	>= 64	R	>= 64	R	<= 4	S	4
37	FVL192/22	2021-02-05	0017	01	Swine	diarrhea	35 days	Transition	Huesca	White						x	x	1	1	1	1	0	0	1	0	0	0	0	0	ETEC	STa STb LT F18	1	1	0	0	E	>= 32	R	16	R	64	R	16	S	32	S	<= 4	S	<= 1
38	FVL193/22	2021-05-12	0026	01	Swine	edemas	30 days	Transition	Ourense	White	x		x			x		1	0	0	0	0	0	0	0	0	0	0	0	COMMENSAL	-	1	0	1	0	C	>= 32	R	8	S	16	S	8	S	8	S	<= 4	S	<= 1
39	FVL194/22	2021-05-12	0017	02	Swine	diarrhea	30 days	Transition	Lleida	White				x	x			1	0	1	1	0	0	1	0	0	0	0	0	ETEC	STb LT F18	1	0	1	0	A	>= 32	R	4	S	<= 8	S	<= 4	S	4	S	<= 4	S	<= 1
40	FVL195/22	2021-05-12	0017	02	Swine	diarrhea	30 days	Transition	Lleida	White				x	x			1	0	0	0	0	0	0	0	0	0	0	0	COMMENSAL	-	1	0	0	1	B1	>= 32	R	8	S	<= 8	S	>= 64	R	>= 64	R	<= 4	S	4
41	FVL196/22	2021-05-19	0009	01	Swine	meningitis	30 days	Transition	Burgos	White	x				x	x		1	0	0	0	0	0	0	0	0	0	0	0	COMMENSAL	-	0	1	1	0	B2	>= 32	R	8	S	16	S	8	S	16	S	<= 4	S	<= 1
42	FVL197/22	2021-05-19	0021	03	Swine	diarrhea	30 days	Transition	Murcia	White			x	x		x		1	0	0	0	0	0	0	0	0	0	0	0	COMMENSAL	-	1	0	0	1	B1	>= 32	R	4	S	<= 8	S	8	S	8	S	<= 4	S	<= 1
43	FVL198/22	2021-05-26	0030	01	Swine	diarrhea	30 days	Transition	Segovia	White		x				x		1	0	0	0	0	0	0	0	0	0	0	0	COMMENSAL	-	1	0	1	0	C	<= 2	S	<= 2	S	<= 8	S	16	S	16	S	<= 4	S	<= 1
44	FVL199/22	2021-05-26	0030	01	Swine	diarrhea	30 days	Transition	Segovia	White		x				x		1	0	0	0	0	0	0	0	0	0	0	0	COMMENSAL	-	1	0	0	1	B1	<= 2	S	<= 2	S	<= 8	S	8	S	16	S	<= 4	S	<= 1
45	FVL200/22	2021-05-26	0019	01	Swine	diarrhea	30 days	Transition	Lleida	White				x	x	x		1	0	0	0	0	0	0	0	0	0	0	0	COMMENSAL	-	1	0	1	0	C	>= 32	R	8	S	16	S	8	S	16	S	<= 4	S	<= 1
46	FVL201/22	2021-07-07	0013	03	Swine	diarrhea	60 days	Transition	Girona	White		x		x		x		1	1	1	1	0	0	1	0	0	0	0	0	ETEC	STa STb LT F18	1	0	1	0	A	>= 32	R	8	S	16	S	<= 4	S	8	S	<= 4	S	<= 1
47	FVL202/22	2021-07-07	0006	01	Swine	diarrhea	30 days	Transition	Barcelona	White		x		x		x		1	1	1	1	0	0	1	0	0	0	0	0	ETEC	STa STb LT F18	1	0	1	0	A	>= 32	R	4	S	16	S	<= 4	S	4	S	<= 4	S	<= 1
48	FVL203/22	2021-07-21	0004	01	Swine	diarrhea	45 days	Transition	Badajoz	Iberian				x	x	x		1	0	1	0	1	0	1	0	0	0	0	0	ETEC/STEC	STb Stx2e F18	1	0	1	0	A	<= 2	S	<= 2	S	<= 8	S	<= 4	S	4	S	<= 4	S	<= 1
49	FVL204/22	2021-09-08	0024	01	Swine	diarrhea	24 days	Transition	Murcia	White				x		x		1	0	0	0	0	0	0	0	0	0	0	0	COMMENSAL	-	1	1	1	0	E	>= 32	R	4	S	<= 8	S	>= 64	R	>= 64	R	32	R	>= 8
50	FVL205/22	2021-09-08	0021	05	Swine	diarrhea	4 days	Lactation	Murcia	White					x	x		1	0	0	0	0	0	0	0	0	0	0	0	COMMENSAL	-	1	0	1	0	A	4	S	4	S	<= 8	S	8	S	8	S	<= 4	S	<= 1
51	FVL206/22	2021-09-08	0013	04	Swine	diarrhea	50 days	Transition	Girona	White				x		x	x	1	1	1	0	0	1	0	0	0	0	0	0	ETEC	STa STb K88	1	0	1	0	A	>= 32	R	4	S	16	S	8	S	4	S	<= 4	S	<= 1
52	FVL207/22	2021-09-08	0024	02	Swine	diarrhea	30 days	Transition	Murcia	White				x		x		1	0	0	0	0	0	0	0	0	0	0	0	COMMENSAL	-	1	0	1	0	A	>= 32	R	4	S	16	S	8	S	4	S	<= 4	S	<= 1
53	FVL208/22	2021-10-06	0035	05	Swine	diarrhea	35 days	Transition	Zamora	White			x	x		x		1	0	1	0	1	0	1	0	0	0	0	0	ETEC/STEC	STb Stx2e F18	1	0	1	0	A	>= 32	R	4	S	16	S	8	S	4	S	<= 4	S	<= 1
53	FVL209/22	2021-10-06	0035	05	Swine	diarrhea	35 days	Transition	Zamora	White			x	x		x		1	1	1	0	0	1	0	0	0	0	0	0	ETEC	STa STb K88	1	0	1	0	C	<= 2	S	<= 2	S	<= 8	S	8	S	4	S	<= 4	S	<= 1
54	FVL210/22	2021-10-06	0011	01	Swine	diarrhea	21 days	Lactation	Córdoba	Iberian					x	x		1	0	1	1	0	1	0	0	0	0	0	0	ETEC	STb LT K88	1	0	0	0	A	<= 2	S	<= 2	S	<= 8	S	8	S	4	S	<= 4	S	<= 1
55	FVL211/22	2021-10-20	0007	01	Swine	diarrhea	7 days	Lactation	Barcelona	White					x	x		1	0	1	0	0	0	0	0	0	0	0	0	ETEC	STb	1	1	0	1	E	>= 32	R	8	S	16	S	8	S	16	S	<= 4	S	<= 1
56	FVL212/22	2021-10-20	0007	02	Swine	diarrhea	7 days	Lactation	Barcelona	White					x	x		1	1	1	0	0	1	0	0	0	0	0	0	ETEC	STa STb K88	1	0	1	0	A	>= 32	R	4	S	<= 8	S	<= 4	S	4	S	<= 4	S	<= 1
56	FVL213/22	2021-10-20	0007	02	Swine	diarrhea	7 days	Lactation	Barcelona	White					x	x		1	0	1	1	0	0	1	0	0	0	0	0	ETEC	STb LT F18	1	1	0	0	D	>= 32	R	8	S	<= 8	S	8	S	4	S	<= 4	S	<= 1
57	FVL214/22	2021-10-20	0007	03	Swine	diarrhea	7 days	Lactation	Barcelona	White					x	x		1	1	1	0	0	1	0	0	0	0	0	0	ETEC	STa STb K88	1	0	0	1	B1	>= 32	R	4	S	16	S	>= 64	R	>= 64	R	>= 64	R	>= 8
57	FVL215/22	2021-10-20	0007	03	Swine	diarrhea	7 days	Lactation	Barcelona	White					x	x		1	0	0	0	0	0	0	0	0	0	1	0	aEPEC	eae	1	0	0	1	B1	<= 2	S	<= 2	S	<= 8	S	8	S	4	S	<= 4	S	<= 1
57	FVL216/22	2021-10-20	0007	03	Swine	diarrhea	7 days	Lactation	Barcelona	White			x		x	x		1	0	1	0	0	0	0	0	0	0	0	0	ETEC	STb	1	1	0	0	E	>= 32	R	8	S	16	S	8	S	4	S	<= 4	S	<= 1
58	FVL218/22	2021-11-10	0012	01	Swine	diarrhea	60 days	Transition	Córdoba	Iberian			x		x	x		1	0	1	0	0	0	0	0	0	0	0	0	ETEC	STb	1	0	0	1	B1	>= 32	R	4	S	16	S	8	S	8	S	<= 4	S	<= 1
59	FVL219/22	2021-12-01	0013	05	Swine	diarrhea	50 days	Transition	Girona	White		x		x		x		1	0	0	0	1	0	0	0	0	0	0	0	STEC	Stx2e	1	0	1	0	A	>= 32	R	4	S	16	S	>= 64	R	>= 64	R	<= 4	S	>= 8
59	FVL220/22	2021-12-01	0013	05	Swine	diarrhea	50 days	Transition	Girona	White		x		x		x		1	1	1	1	0	0	1	0	0	0	0	0	ETEC	STa STb LT F18	1	0	1	0	A	>= 32	R	4	S	16	S	<= 4	S	4	S	<= 4	S	<= 1
60	FVL221/22	2022-01-12	0029	01	Swine	diarrhea	60 days	Transition	Salamanca	Iberian		x		x		x		1	0	0	0	0	0	0	0	0	0	1	0	aEPEC	eae	1	0	0	1	B1	>= 32	R	8	S	16	S	16	S	16	S	<= 4	S	<= 1
60	FVL222/22	2022-01-12	0029	01	Swine	diarrhea	60 days	Transition	Salamanca	Iberian		x		x		x		1	1	1	0	0	0	0	0	0	0	0	0	ETEC	STa STb	1	0	0	1	B1	>= 32	R	4	S	16	S	8	S	16	S	<= 4	S	<= 1
61	FVL223/22	2022-01-12	0007	04	Swine	diarrhea	90 days	Fattening	Barcelona	White					x	x		1	0	0	0	0	0	0	0	0	0	1	0	aEPEC	eae	1	0	1	0	A	>= 32	R	8	S	16	S	16	S	16	S	<= 4	S	<= 1
62	FVL224/22	2022-01-20	0005	03	Swine	diarrhea	23 days	Transition	Lleida	White				x	x	x		1	0	0	0	0	0	0	0	0	0	0	0	COMMENSAL	-	1	0	0	1	B1	>= 32	R	4	S	16	S	8	S	16	S	<= 4	S	<= 1
63	FVL225/22	2022-01-20	0035	06	Swine	diarrhea	120 days	Fattening	Zamora	Iberian			x	x				1	0	0	0	1	0	0	0	0	0	0	0	STEC	Stx2e	1	0	0	0	A	<= 2	S	<= 2	S	<= 8	S	8	S	4	S	<= 4	S	<= 1
64	FVL226/22	2022-01-20	0021	06	Swine	diarrhea	3 days	Lactation	Murcia	White					x	x		1	0	0	0	0	0	0	0	0	0	0	0	COMMENSAL	-	1	0	0	1	B1	>= 32	R	16	R	64	R	>= 64	R	>= 64	R	>= 64	R	>= 8
65	FVL227/22	2022-01-20	0022	04	Swine	diarrhea	5 days	Lactation	Murcia	White					x	x		1	0	1	0	0	0	0	0	0	0	0	0	ETEC	STb	1	0	0	1	B1	>= 32	R	4	S	<= 8	S	8	S	16	S	<= 4	S	<= 1
66	FVL228/22	2022-01-20	0022	05	Swine	diarrhea	5 days	Lactation	Murcia	White					x	x		1	0	1	1	0	0	0	0	0	0	0	0	ETEC	STb LT	1	0	0	1	B1	>= 32	R	8	S	32	R	>= 64	R	>= 64	R	<= 4	S	>= 8
67	FVL229/22	2022-01-20	0021	01	Swine	diarrhea	4 days	Lactation	Murcia	White					x	x		1	0	1	1	0	0	0	0	0	0	0	0	ETEC	STb LT	1	1	0	0	E	>= 32	R	4	S	16	S	8	S	16	S	<= 4	S	<= 1
68	FVL230/22	2022-01-27	0022	01	Swine	diarrhea	7 days	Lactation	Murcia	White					x	x		1	0	0	0	0	0	0	0	0	0	0	0	COMMENSAL	-	1	1	0	0	D	>= 32	R	4	S	<= 8	S	8	S	4	S	<= 4	S	<= 1
69	FVL231/22	2022-02-02	0034	01	Swine	diarrhea	35 days	Transition	Sevilla	Iberian				x	x	x		1	0	0	0	0	0	0	0	0	0	0	0	COMMENSAL	-	1	0	1	0	C	4	S	<= 2	S	<= 8	S	16	S	16	S	<= 4	S	<= 1
70	FVL232/22	2022-02-02	0027	01	Swine	diarrhea	28 days	Transition	Pontevedra	White					x		x	1	1	0	0	0	0	1	0	0	0	0	0	ETEC	STa F18	1	0	0	1	B1	>= 32	R	8	S	32	R	>= 64	R	>= 64	R	>= 64	R	>= 8
71	FVL233/22	2022-02-16	0021	02	Swine	diarrhea	5 days	Lactation	Murcia	White			x			x		1	0	0	0	0	0	0	0	0	0	0	0	COMMENSAL	-	1	0	1	0	A	>= 32	R	4	S	32	R	>= 64	R	>= 64	R	>= 64	R	>= 8
72	FVL234/22	2022-02-16	0025	01	Swine	diarrhea	2 days	Lactation	Navarra	White					x	x		1	0	0	0	0	0	0	0	0	0	0	0	COMMENSAL	-	1	0	0	0	A	>= 32	R	4	S	16	S	>= 64	R	>= 64	R	>= 64	R	>= 8
73	FVL235/22	2022-02-16	0018	01	Swine	diarrhea	5 days	Lactation	Huesca	White	x				x	x		1	0	1	0	0	0	0	0	0	0	0	0	ETEC	STb	1	0	0	1	B1	<= 2	S	<= 2	S	<= 8	S	8	S	>= 64	R	<= 4	S	<= 1
74	FVL236/22	2022-03-09	0031	01	Swine	diarrhea	40 days	Transition	Segovia	White				x	x	x		1	1	1	0	0	1	0	0	0	0	0	0	ETEC	STa STb K88	1	0	1	0	A	>= 32	R	4	S	32	R	8	S	16	S	<= 4	S	<= 1
75	FVL237/22	2022-03-09	0031	01	Swine	diarrhea	35 days	Transition	Segovia	White				x	x	x		1	1	1	0	0	1	0	0	0	0	0	0	ETEC	STa STb K88	1	0	1	0	A	>= 32	R	4	S	16	S	8	S	16	S	<= 4	S	<= 1
76	FVL238/22	2022-03-09	0008	01	Swine	diarrhea	4 days	Lactation	Barcelona	White					x	x		1	0	0	0	0	0	0	0	0	0	0	0	COMMENSAL	-	1	0	1	0	A	>= 32	R	4	S	<= 8	S	<= 4	S	4	S	<= 4	S	<= 1
77	FVL239/22	2022-03-09	0035	07	Swine	diarrhea	5 days	Lactation	Zamora	White					x	x		1	0	0	0	0	0	0	0	0	0	0	0	COMMENSAL	-	1	0	0	1	B1	>= 32	R	4	S	16	S	8	S	16	S	<= 4	S	<= 1
78	FVL240/22	2022-03-09	0023	02	Swine	diarrhea	30 days	Transition	Murcia	White			x	x		x		1	0	0	0	1	0	1	0	0	0	0	0	STEC	Stx2e F18	1	1	0	1	E	>= 32	R	8	S	<= 8	S	8	S	16	S	<= 4	S	<= 1
78	FVL241/22	2022-03-09	0023	02	Swine	diarrhea	30 days	Transition	Murcia	White					x	x		1	1	1	0	0	1	0	0	0	0	0	0	ETEC	STa STb K88	1	0	1	0	A	>= 32	R	8	S	16	S	8	S	4	S	<= 4	S	<= 1
78	FVL242/22	2022-03-09	0023	02	Swine	diarrhea	30 days	Transition	Murcia	White					x	x		1	0	1	1	0	1	0	0	0	0	0	0	ETEC	STb LT K88	1	0	1	0	A	>= 32	R	4	S	<= 8	S	>= 64	R	>= 64	R	>= 64	R	>= 8
79	FVL243/22	2022-03-09	0023	01	Swine	sudden death	30 days	Transition	Murcia	White					x	x		1	0	1	1	0	1	0	0	0	0	0	0	ETEC	STb LT K88	1	0	1	0	A	>= 32	R	4	S	16	S	16	S	4	S	<= 4	S	<= 1
80	FVL244/22	2022-03-09	0031	02	Swine	diarrhea	110 days	Fattening	Segovia	White					x	x		1	1	1	0	0	0	1	0	0	0	0	0	ETEC	STa STb F18	1	0	1	0	A	>= 32	R	4	S	16	S	8	S	4	S	<= 4	S	<= 1
80	FVL245/22	2022-03-09	0031	02	Swine	diarrhea	110 days	Fattening	Segovia	White					x	x		1	1	1	0	0	1	0	0	0	0	0	0	ETEC	STa STb K88	1	0	1	0	A	>= 32	R	4	S	16	S	8	S	16	S	<= 4	S	<= 1
81	FVL246/22	2022-03-09	0032	01	Swine	diarrhea	35 days	Transition	Segovia	White						x	x	1	1	1	1	0	0	1	0	0	0	0	0	ETEC	STa STb LT F18	1	1	0	0	D	>= 32	R	8	S	16	S	16	S	32	S	<= 4	S	<= 1
82	FVL247/22	2022-03-09	0029	02	Swine	sudden death	28 days	Transition	Salamanca	Iberian	x				x		x	1	0	0	0	1	0	1	0	0	0	0	0	STEC	Stx2e F18	1	1	0	1	E	>= 32	R	4	S	<= 8	S	8	S	4	S	<= 4	S	<= 1
83	FVL248/22	2022-03-09	0032	02	Swine	diarrhea	80 days	Fattening	Segovia	White		x			x	x		1	1	1	1	0	0	1	0	0	0	0	0	ETEC	STa STb LT F18	1	0	1	0	A	>= 32	R	4	S	<= 8	S	<= 4	S	4	S	<= 4	S	<= 1
83	FVL249/22	2022-03-09	0032	02	Swine	diarrhea	80 days	Fattening	Segovia	White		x			x	x		1	0	1	0	0	0	0	0	0	0	0	0	ETEC	STb	1	1	1	0	E	>= 32	R	4	S	<= 8	S	8	S	8	S	<= 4	S	<= 1
83	FVL250/22	2022-03-09	0032	02	Swine	diarrhea	80 days	Fattening	Segovia	White		x			x	x		1	0	0	0	0	0	0	0	0	0	1	0	aEPEC	eae	1	0	0	1	B1	>= 32	R	4	S	16	S	8	S	8	S	<= 4	S	<= 1
84	FVL251/22	2022-03-09	0022	06	Swine	diarrhea	3 days	Lactation	Murcia	White					x	x		1	0	1	1	0	0	0	0	0	0	0	0	ETEC	STb LT	1	1	0	0	D	>= 32	R	8	S	16	S	8	S	16	S	<= 4	S	<= 1
85	FVL253/22	2022-03-09	0022	01	Swine	diarrhea	60 days	Transition	Murcia	White				x		x		1	0	1	1	0	1	0	0	0	0	0	0	ETEC	STb LT K88	1	0	1	0	A	>= 32	R	8	S	16	S	>= 64	R	>= 64	R	>= 64	R	>= 8
86	FVL254/22	2022-03-09	0022	07	Swine	diarrhea	60 days	Transition	Murcia	White				x		x		1	0	1	1	0	1	0	0	0	0	0	0	ETEC	STb LT K88	1	0	1	0	A	>= 32	R	4	S	<= 8	S	8	S	4	S	<= 4	S	<= 1
87	FVL255/22	2022-03-31	0015	01	Swine	meningitis	60 days	Transition	Huelva	Iberian				x		x		1	0	0	0	1	0	1	0	0	0	0	0	STEC	Stx2e F18	1	1	0	1	E	<= 2	S	<= 2	S	<= 8	S	8	S	8	S	<= 4	S	<= 1
88	FVL256/22	2022-03-31	0022	01	Swine	diarrhea	30 days	Transition	Murcia	White				x		x		1	1	1	1	0	0	1	0	0	0	0	0	ETEC	STa STb LT F18	1	1	0	1	E	>= 32	R	4	S	16	S	8	S	4	S	<= 4	S	<= 1
88	FVL257/22	2022-03-31	0022	01	Swine	diarrhea	30 days	Transition	Murcia	White				x		x		1	0	1	0	0	0	0	0	0	0	0	0	ETEC	STb	1	0	0	1	B1	>= 32	R	4	S	<= 8	S	>= 64	R	>= 64	R	>= 64	R	>= 8
89	FVL258/22	2022-03-31	0023	03	Swine	diarrhea	7 days	Lactation	Murcia	White					x	x		1	0	0	0	0	0	0	0	0	0	0	0	COMMENSAL	-	1	0	0	1	B1	>= 32	R	4	S	16	S	8	S	16	S	<= 4	S	<= 1
90	FVL259/22	2022-03-31	0022	08	Swine	diarrhea	2 days	Lactation	Murcia	White					x	x		1	0	1	0	0	0	0	0	0	0	0	0	ETEC	STb	1	0	0	1	B1	<= 2	S	<= 2	S	<= 8	S	8	S	16	S	<= 4	S	<= 1
91	FVL260/22	2022-03-31	0035	03	Swine	diarrhea	35 days	Transition	Zamora	White			x	x		x		1	1	1	0	0	0	0	0	0	0	0	0	ETEC	STa STb	1	0	1	0	A	>= 32	R	4	S	16	S	8	S	4	S	<= 4	S	<= 1
92	FVL261/22	2022-03-31	0035	08	Swine	diarrhea	35 days	Transition	Zamora	Iberian			x		x	x		1	1	1	1	0	0	1	0	0	0	0	0	ETEC	STa STb LT F18	1	1	0	0	E	<= 2	S	<= 2	S	<= 8	S	8	S	4	S	<= 4	S	<= 1
92	FVL262/22	2022-03-31	0035	08	Swine	diarrhea	35 days	Transition	Zamora	Iberian			x		x	x		1	0	1	0	0	0	0	0	0	0	0	0	ETEC	STb	1	1	0	0	E	<= 2	S	<= 2	S	<= 8	S	8	S	4	S	<= 4	S	<= 1
93	FVL263/22	2022-04-21	0035	09	Swine	diarrhea	10 days	Lactation	Zamora	White					x	x		1	0	0	0	0	0	0	0	0	0	0	0	COMMENSAL	-	1	0	0	1	B1	>= 32	R	8	S	16	S	8	S	8	S	<= 4	S	<= 1
[truncated: 35 more columns]

## Sheet: Table S7
Phylogroup	total (N=106)		Lactation (n=41)		Transition (n=56)		P (lactat. vs transit.)	Commensal (n=42)		Pathogenic (n=64)		P (Commen. vs pathog.)	MDR ≥3 (n=83)		Non-MDR (n=23)		P (MDR vs non-MDR)
	No.	%	No.	%	No.	%		No.	%	No.	%		No.	%	No.	%
A	44	41.5	14	34.1	22	33.8	0.23	13	30.9	31	48.4	0.11	37	44.6	7	30.4	0.24
B1	29	27.4	18	43.9	10	15.4	0.00	16	38.1	13	20.3	0.05	22	26.5	7	30.4	0.79
B2	1	0.9	0	0.0	1	1.5	1.00	1	2.4	0	0.0	0.39	0	0.0	1	4.3	0.22
C	9	8.5	2	4.9	7	10.8	0.47	8	19.0	1	1.6	0.00	4	4.8	5	21.7	0.02
D	4	3.8	3	7.3	1	1.5	0.29	1	2.4	3	4.7	0.65	3	3.6	1	4.3	1.00
E	19	17.9	4	9.8	15	23.1	0.11	3	7.1	16	25.0	0.02	17	20.5	2	8.7	0.24
	106	100.0	41	100.0	56	86.2

## Sheet: Table S8
Antimicrobial	No. (%)"R": CLSI VET ED5:2020	No. (%)"R": CASFM (VET) 2020	No. (%) "N-WT": EUCAST 2022 (T)ECOFF	Breakpoints / cut-off values applied	No. (%) “R”	COMMENTS
Ampicillin	90 (84.9)	-	90 (84.9)	EUCAST 2022 CLIN	90 (84.9)
Amoxicillin-clavulanic acid	0 (0)	0 (0)	-	EUCAST 2022 CLIN	3 (2.8)
Ticarcillin/Clavulanic Acid	-	-	11 (10.4)	EUCAST 2022 CLIN	11 (10.4)
Cefalexin (1ª)	23 (21.7)	22 (20.7)	22 (20.7)	EUCAST 2022 CLIN	23 (21.7)
Cefalothin (1ª)	-	-	24 (22.6)	EUCAST 2022 ECOFF	24 (22.6)
Cefoperazone (3ª)	-	15 (14.2)	17*	EUCAST 2022 (T)ECOFF	17 (16.0)*	*cut-off not applicable to MIC range obtained with AST-GN96 test kit cards (concentration 4, 8, 32; S <= 4 as determined by VITEK SYSTEMS)
Ceftiofur (3ª)	20 (18.9)	20 (18.9)	23 (21.7)	EUCAST 2022 ECOFF	23 (21.7)
Cefquinome (4ª)	-	17 (16.0)	-	CASFM 2020	17 (16.0)
Imipenem	0 (0)	-	0 (0)	EUCAST 2022 CLIN	0 (0)
Flumequine	-	68 (64.2)	78 (73.6)	EUCAST 2022 ECOFF	78 (73.6)
Enrofloxacin	-	33 (31.1)	81 (76.4)	EUCAST 2022 ECOFF	81 (76.4)	Large discrepancy in the EUCAST ECOFF 2022 cut-off point (>0.125) compared to CA-SFM 2020 breakpoint (>2)
Marbofloxacin	-	32 (30.2)	-	CASFM 2020	32 (30.2)
Gentamicin	32 (30.2)	33 (31.1)	33 (31.1)	EUCAST 2022 CLIN	33 (31.1)
Neomycin	-	20 (18.9)	41 (38.7)	EUCAST 2022 ECOFF	41 (38.7)
Tetracycline	82 (77.4)	82 (77.4)	82 (77.4)	EUCAST 2022 ECOFF	82 (77.4)
Polymyxin B	-	8 (7.5)	8 (7.5)	EUCAST 2022 CLIN	8 (7.5)
Trimethoprim/Sulfamethoxazole	69 (65.1)	68 (64.2)	*	EUCAST 2022 CLIN	69 (65.1)	*cut-off not applicable to MIC range obtained with AST-GN96 test kit cards (concentration 1/19, 4/76, 16/304; S <= 2 as determined by VITEK SYSTEMS)
Florfenicol-MIC (N=42)	21 (50)	-	13 (31.0)	EUCAST 2022 ECOFF	13 (31.0)	Discrepancy: 31% of N-WT detected but 50% of R based on CLSI VET breakpoints
Florfenicol-disK 30 µg (N=42)	-	16 (38.1)	-	CASFM 2020	16 (38.1)
Chloramphenicol-disk 30 µg (N=106)	53 (50)	56 (52.8)	-	EUCAST 2022 CLIN	54 (50.9)	EUCAST beakpoints for cloramphenicol are currently under review
